# Supplementary material for: Glabridin Ameliorates Alcohol-Caused Liver Damage by Reducing Oxidative Stress and Inflammation via p38 MAPK/Nrf2/NF-κB Pathway
Source: Nutrients. 2023 Apr 30;15(9):2157. doi: 10.3390/nu15092157 (PMC10180694; doi:10.3390/nu15092157)
Supplement: Supplementary file 1 [file nutrients-15-02157-s001.zip]

Archive with 1 entries (1 files):
- nutrients-2333102-supplementary.pdf
